# Supplementary material for: Potentially inappropriate medication use among older adult patients on follow-up at the chronic care clinic of a specialized teaching hospital in Ethiopia. A cross-sectional study
Source: BMC Geriatr. 2021 Oct 7;21:530. doi: 10.1186/s12877-021-02463-9 (PMC8496040; doi:10.1186/s12877-021-02463-9)
Supplement: Supplementary file 2 — Additional file 2: S2 file. PIM data dataset.xlsx. [file 12877_2021_2463_MOESM2_ESM.xlsx]

## Sheet: PIMs acording to beers criteria
	ACEIs	AChEIs	Alprazolam	Amiodarone	Amiloride	Amitriptyline	Amobarbital	Amoxapine	Amphhetamine	Androgens	Anticholinergics	Antidepressants(TCAs,SSRIs,andSNRIs)	Antiepileptics Benzodiazepines, and nonbenzodiazepine,benzodiazepine receptor agonist hypnotics	Antipsychotics:benzodiazepines	Apixaban	aripiprazole	armodafinil	Aspirin	Atropine	Belladonna alkaloids	benzodiazepines	Benztropine	Brompheniramine	Bupropion	Butabarbital	Butalbital	Carbamazepine	Carboplatin	Carisoprodol	Chlordiazepoxide	Chlorpheniramine	chlorpromazine	Chlorpropamide	Chlorzoxazone	Cilostazol	Cimetidine	Ciproﬂoxacin	Cisplatin Vincristine	Colchicine	Clemastine	Clidinium-chlordiazepoxide	Clomipramine	Clonazepam	Clonidine	Clorazepate	clozapine	Corticosteroids (oral or parenteral)	Cyclobenzaprine	Cyproheptadine
yes 1																		1
no
yes 2						1												2
no
yes 1
yes2																		1
yes1
no
yes3						1												2
yes1
yes1
yes1
no
yes1
yes1
yes1
yes2																		1
yes2
yes1
yes1						1
yes1																		1
yes1
no
no
yes1																		1
yes2
yes1
yes1																		1
yes2						1
no
yes1																		1
yes2						1
no
yes2
yes1																		1
yes1																		1
no
NO
yes2																		1
yes1
yes2																		1
yes1
yes2																		1
yes3																		1
yes3																		1
yes1
yes1
yes1																		1
yes1																		1
yes1
yes1																		1
no
no
yes1
yes1
yes2	1
no
yes1
yes1																		1
no
yes2						1												2
yes1
yes2						1												2
yes1
yes2																		1									2
yes2																		1
yes2																		1
yes2																		1
yes3						1																					2
no
yes1
yes2																		1
yes2																		1
yes2
yes1						1
yes1
yes3						1												2
yes1						1
no						1
yes1						1
yes1																		1
yes2																		1
yes3	1					2
yes1																		1
yes1
yes1
yes3						1
yes2
no
yes1
yes2						1												2
yes1
yes1						1
yes2						1												2
yes1
yes1
yes3						1
yes1																		1
no
no
yes1																		1
yes1
yes2						1
yes2																		1
yes1
no
yes2
yes1
yes1
yes3	1
yes1																		1
yes1
yes2																		1
yes2																		1
yes2																		1
yes1																		1
yes2																		1
yes3						1
yes2																		1
yes1
NO
yes1
yes1																		1
yes2																		1
yes1
yes1																		1
yes1
yes2
yes3	2																	1
yes1
YES2						1
yes1
yes2
yes3	2																	1
yes1																		1
yes1
yes2
yes2						1
yes3						1												2
yes2																		1
yes2						1
yes1																		1
yes1
yes2						1												2
yes2																		1
yes1
yes3						1												2
no
yes1
yes3						1												2
YES2						1
yes1
yes1
yes1
yes1						1
yes1
yes1
yes1
yes1						1
yes1																		1
no
yes3						1
yes1																		1
yes2																		1
yes1																		1
no
no
yes1
no
no
no
yes2																		1
yes1						1
yes2
no
yes1
yes1
yes2
yes1																		1
yes2						1
yes2						1
yes2						1
yes2																		1
yes2																		1
yes1
yes3																		1
yes2																		1
yes1
yes1
yes2						1
yes2						1
yes2																		1
yes1
yes2
yes3	1
no
yes1						1
no
no
yes1																		1
yes3						1
yes3						1												2
yes1
yes1
no
yes2						1
no
yes1
yes1
yes1
no
yes1
yes1
yes3																		1
yes1
yes2						1
no
yes2						1												2
no

## Sheet: drug class of PIM beer
	ACEIs	anti convulsant	anti platlet	Barbiturates	calcium chanal blockers	digitalis glycosides	insulin	K sparing diuretics	loop diuretics	narcotic analgesic	NSAIDs	opoid analgesics	proton pump inhibitor	sulphonylurea	TCA anti depressant	thiazide diuretics
yes1			1
no
yes2			2												1
no
yes1											1
yes2			1						2
yes1					1
no
yes3			2											3	1
yes1				1
yes1									1
yes1									1
no
yes1				1
yes1																1
YES1																1
yes2			1													2
yes2													2			1
yes1																1
yes1															1
yes1			1
yes1										1
no
no
yes1			1
yes2					1								2
yes1									1
yes1			1
yes2									2						1
no
yes1			1
yes2														2	1
no
yes2													2	1
yes1			1
yes1			1
no
no
yes2			1						2
yes1									1
yes2			1												2
yes1						1
yes2			1						2
yes3			1						2				3
yes3			1						2				3
yes1									1
yes1									1
yes1			1
yes1			1
yes1									1
yes1			1
no
no
yes1														1
yes1																1
yes2	1							2
no
yes1									1
yes1			1
no
yes2			2												1
yes1																1
yes2			2												1
yes1																1
yes2		2	1
yes2			1													2
yes2			1													2
yes2			1													1
yes3		2													1	3
no
yes1																1
yes2			1						2
yes2			1						2
yes2							2						1
yes1															1
yes1							1
yes3			2												1	3
yes1															1
no															1
yes1															1
yes1			1
yes2			1						2
yes3	2							3							1
yes1			1
yes1														1
yes1									1
yes3														3	1	2
yes2							1									2
no
yes1														1
yes2			1												2
yes1					1
yes1															1
yes1															1
yes1																1
yes1																1
yes3														3	1	2
yes1			1
no
no
yes1			1
yes1									1
yes2									2						1
yes1			1						2
yes1									1
no
yes2						1			2
yes1																1
yes1									1
yes3	1							3	2
yes1			1
yes1							1
yes2			1											2
yes2			1						2
yes2			1											2
yes1			1
yes2			1										2
yes3							2						3		1
yes2			1											2
yes1																1
no
yes1																1
yes1			1
yes2			1													2
yes1									1
yes1			1
yes1				1
yes2												2	1
yes3	2		1					3
yes1													1
yes2															1	2
yes1																1
yes2													2			1
yes3	2		1					3
yes1			1
yes1																1
yes2						1			2
yes2											2				1
yes3			2											3	1
yes2			1											2
yes2							2								2
yes1			1
yes1														1
yes2			2												2
yes2			1						2
yes1							1
yes3			2												1	3
no
yes1																1
yes3			2											3	1
yes2									2						1
yes1					1
yes1					1
yes1									1
yes1															1
yes1									1
yes1									1
yes1													1
yes1															1
yes1			1
no
yes3											2				1	3
yes1			1
yes2			1													2
yes1			1
no
no
yes1												1
no
no
no
yes2			1													2
yes1															1
yes2									1							2
no
yes1																1
yes1																1
yes2													2			1
yes1			1
yes2															1	2
yes2															1	2
yes2															1	2
yes2			1													2
yes2			1													2
yes1																1
yes3			1										3			2
yes2			1											2
yes1									1
yes1																1
yes2													2		1
yes2														2	1
yes2			1						2
yes1																1
yes2													2			1
yes3	1							3					2
no
yes1															1
no
no
yes1			1
yes3													3		1	2
yes3			2												1	3
yes1					1
yes1				1
no
yes2									2						1
no
yes1				1
yes1				1
yes1				1
no
yes1																1
yes1					1
yes3			1		3				2
yes1																1
yes2														2	1
no
yes2			2												1
no

## Sheet: PIM acording to STOPP
	ACE inhibitors	Acetylcholinesterase inhibitors	Aldosterone antagonists	Amiodarone	Angiotensin Receptor Blockers	Anti-muscarinic bronchodilators (e.g. ipratropium, tiotropium)	antimuscarinic/anticholinergic effects	Antipsychotics (i.e. other than quetiapine or clozapine)	aspirin	Benzodiazepines	Beta-blocker	Centrally-acting antihypertensive (methyldopa, clonidine, moxonidine, rilmenidine, guanfacine)	chlorpromazine	clopidogrel	clozapine	Colchicine	corticosteroids	COX-2 selective NSAIDs	Digoxin	diltiazem	dipyridamole	direct thrombin inhibitor or factor Xa inhibitors	First-generation antihistamines	flupenthixol	fluphenzine	Hypnotic Z-drugs e.g. zopiclone, zolpidem, zaleplon	Levodopa or dopamine agonists	Loop diuretic	Metformin	Neuroleptic drugs	Non-selective beta-blocker	Nitrates	NSAID	Oral bisphosphonates	Oral elemental iron	Phosphodiesterase type-5 inhibitors (e.g. sildenafil, tadalafil, vardenafil)	Phenothiazine’s	pipothiazine	promazine	prochlorperazine	PPI	Selective alpha-1 selective alpha blockers	SSRIs	SNRIs	strong opioids (morphine, oxycodone, fentanyl, buprenorphine, diamorphine, methadone, tramadol, pethidine, pentazocine)	Sulphonylureas (e.g. glibenclamide, chlorpropamide, glimepiride)	Theophylline	Tricyclic Antidepressants (TCAs)	Ticlopidine
yes 1	1
yes 1	1
yes 1	1
no
yes 1																																	1
no
no
yes 1	1
yes2																																														1		2
no
no
no
no
no
no
NO
no
no
yes2	1
no
yes1
no
no
no
no
no
yes1																												1
no
yes3																												1	2																			3
no
yes1																													1
YES2																													1																	2
no
yes1																																														1
no
no
no
no
no
yes1																												1
yes1																												1
yes1																			1
yes1																												1
yes1																												1
yes2									1																			2
yes1																												1
yes1																												1
no
no
yes1																												1
yes1																													1
no
no
yes1																																														1
no
no
no
yes1																												1
no
no
yes1																																																1
no
yes1																																																1
no
no
no
no
no
yes2																																																1
no
no
yes1																												1
yes1																												1
yes1									1
yes1																																																1
No
no
yes1																																																1
yes1											1																																					1
yes2																																	1															2
no
no
yes1																											1
yes1
yes1																																														1
no
yes1																																														1
no
no
yes1																																														1
yes1																																																1
no
yes1																																																1
yes																																																1
no
no
yes3																																														1		2
no
no
no
no
yes1																												1
yes2																												1																				2
yes1																												1
yes1																												1
no
yes1																												1
no
yes1																												1
yes1																												1
no
no
yes1																																														1
yes1																												1
yes1																																														1
no
no
yes3									1					2																																		3
yes1																																														1
yes1
no
no
no
no
no
no
no
yes1																																													1
no
no
yes1
yes1
no
no
no
no
yes1																			1
yes1																																																1
yes2																																														2		1
yes3	2								1																																					3
yes3									2					3																																		1
no
yes2	1																																													2
yes2									1																																							2
yes3	1										3																	2
no
yes1																																																1
yes1	1
yes1
yes2																																														2		1
yes1																																																1
no
yes1																												1
no
yes1																																																1
yes3									1					2														3
yes1																												1
no
yes1																																																1
no
no
yes1																																																1
no
no
no
no
no
yes1																																													1
no
no
no
no
yes1																																																1
yes1																												1
no
no
no
no
yes1									1
yes1																																																1
yes1																																																1
yes1																																																1
no
no
no
no
yes1																																														1
no
no
yes1																																																1
yes2																																														1		2
no
no
yes1	1
no
no
yes1																																																1
no
no
no
yes2																																																1
yes1																																																1
no
no
no
yes1																																																1
no
no
no
no
no
no
no
yes1																												1
yes1	1
yes2																																														1		2
no
yes2	1																																															2
no
[truncated: 5 more columns]

## Sheet: drug class of PIM STOPP
	ACEI	anti parkinson	anti platlet	Beta blockers	Biguanides	digitalis glycosides	Loop diuretics	NSAIDs	opoid analgesics	Sulponylureas	TCA antidepressants	thiazide diuretics
yes1	1
yes1	1
yes1	1
no
yes1								1
no
no
yes1	1
yes2										1	2
no
no
no
no
no
no
NO
no
no
yes2	1											2
no
yes1												1
no
no
no
no
no
YES1							1
no
no
no
yes1					1
yes2					1					2
no
yes1										1
no
no
no
no
no
yes1							1
yes1							1
yes1						1
yes1							1
yes1							1
yes2			1				2
yes1							1
yes1							1
no
no
yes1							1
yes1					1
no
no
yes1										1
no
no
no
yes1							1
no
no
yes1											1
no
yes1											1
no
no
no
no
no
yes2											1	2
no
no
yes1							1
yes1							1
yes1			1
yes1											1
no
no
yes1											1
yes1				1							1
yes2								1			2
no
no
yes1		1
yes1												1
yes1										1
no
yes1										1
no
no
yes1										1
yes1											1
no
yes1											1
yes1											1
no
no
yes3										2	1	3
no
no
no
no
yes1							1
yes2							1				2
yes1							1
yes1							1
no
yes1							1
no
yes1							1
yes1							1
no
no
yes1										1
yes1							1
yes1										1
no
no
yes3			1 & 2								3
yes1										1
yes1												1
no
no
no
no
no
no
no
yes1									1
no
no
yes1												1
yes1												1
no
no
no
no
yes1						1
yes1											1
yes2										2	1
yes3	2		1							3
yes3			2 & 3								1
no
yes2	1									2
yes2			1								2
yes3	1			3			2
no
yes1											1
yes1	1
yes1												1
yes2										2	1
yes1											1
no
yes1							1
no
yes1											1
yes3			1 & 2				3
yes1							1
no
yes1											1
no
no
yes1											1
no
no
no
no
no
yes1									1
no
no
no
no
yes1											1
yes1							1
no
no
no
no
yes1			1
yes1											1
yes1											1
yes1											1
no
no
no
no
yes1										1
no
no
yes1											1
yes2										1	2
no
no
yes1	1
no
no
yes1											1
no
no
no
yes2											1	2
yes1											1
no
no
no
yes1											1
no
no
no
no
no
no
no
yes1							1
yes1	1
yes2										1	2
no
yes2	1										2
no

## Sheet: PPO according to START
	5-alpha reductase inhibitor	Aspirin	Antiplatelet therapy (aspirin or clopidogrel or prasugrel or ticagrelor)	Antihypertensive therapy	Angiotensin Converting Enzyme (ACE)	Acetylcholinesterase inhibitor (e.g. donepezil, rivastigmine, galantamine)	ACE inhibitor or Angiotensin Receptor Blocker	Alpha-1 receptor blocker	beta-blocker (bisoprolol, nebivolol, metoprolol or carvedilol)	Bisphosphonates and vitamin D and calcium	Bone anti-resorptive or anabolic therapy	Dopamine agonist (ropinirole or pramipexole or rotigotine)	Disease-modifying anti-rheumatic drug (DMARD)	Fibre supplements (e.g. bran, ispaghula, methylcellulose, sterculia)	Folic acid supplement	Home continuous oxygen	High-potency opioids	L-DOPA or a dopamine agonist	Laxatives	Non-TCA antidepressant	prostamide or beta-blocker	Proton Pump Inhibitor	Pneumococcal vaccine	Seasonal trivalent	Regular inhaled b2 agonist or antimuscarinic bronchodilator (e.g. ipratropium, tiotropium)	Regular inhaled corticosteroid	Selective serotonin reuptake inhibitor	Statin therapy	Topical vaginal oestrogen or vaginal oestrogen pessary	Topical prostaglandin	Vitamin K	Vitamin D and calcium supplement	Xanthine-oxidase inhibitors (e.g. allopurinol, febuxostat)
no
no
no
no
no
no
no
no
yes1																				1
no
no
no
no
no
no
NO
yes1																									1
no
no
no
no
no
no
no
no
no
NO
no
no
no
yes1							1
no
no
yes1							1
yes1							1
no
no
no
no
no
no
yes1		1
no
no
no
yes1									1
no
no
no
no
no
no
no
no
no
no
no
no
no
no
no
no
no
no
no
no
no
no
no
no
no
no
no
no
no
no
no
no
no
yes1							1
yes1									1
no
no
no
yes1							1
no
no
no
no
yes1							1
no
no
no
no
no
no
no
no
no
no
no
no
yes1									1
no
no
no
no
no
no
no
no
no
no
yes1									1
no
yes1							1
no
yes1							1
no
no
no
no
NO
no
no
no
no
no
no
no
no
no
no
no
yes1							1
no
no
no
no
no
yes1							1
yes1							1
no
no
yes1									1
no
no
yes1									1
no
no
no
no
no
no
yes1									1
no
no
no
yes1							1
no
no
no
no
no
no
no
no
no
no
no
no
no
no
no
no
no
no
no
no
no
no
no
no
no
no
no
no
no
no
no
no
no
no
no
no
no
NO
no
no
no
no
no
no
no
yes1							1
no
no
no
no
no
no
no
no
no
no
no
no
no
no

## Sheet: Drug class of PPO START
	ACEI	anti platlet	beta blockers	Non TCA antidepressant	Regular inhaled b2 agonist or antimuscarinic bronchodilator
no
no
no
no
no
no
no
no
yes1				1
no
no
no
no
no
no
NO
yes1					1
no
no
no
no
no
no
no
no
no
NO
no
no
no
yes1	1
no
no
yes1	1
yes1	1
no
no
no
no
no
no
yes1		1
no
no
no
yes1			1
no
no
no
no
no
no
no
no
no
no
no
no
no
no
no
no
no
no
no
no
no
no
no
no
no
no
no
no
no
no
no
no
no
yes1	1
yes1			1
no
no
no
yes1	1
no
no
no
no
yes1	1
no
no
no
no
no
no
no
no
no
no
no
no
yes1			1
no
no
no
no
no
no
no
no
no
no
yes1			1
no
yes1	1
no
yes1	1
no
no
no
no
no
no
no
no
no
no
no
no
no
no
no
no
yes1	1
no
no
no
no
no
yes1	1
yes1	1
no
no
yes1			1
no
no
yes1			1
no
no
no
no
no
no
yes1			1
no
no
no
yes1	1
no
no
no
no
no
no
no
no
no
no
no
no
no
no
no
no
no
no
no
no
no
no
no
no
no
no
no
no
no
no
no
no
no
no
no
no
no
no
no
no
no
no
no
no
no
yes1	1
no
no
no
no
no
no
no
no
no
no
no
no
no
no
